# Supplementary material for: Structural Characteristics of Rehmannia glutinosa Polysaccharides Treated Using Different Decolorization Processes and Their Antioxidant Effects in Intestinal Epithelial Cells
Source: Foods. 2022 Oct 31;11(21):3449. doi: 10.3390/foods11213449 (PMC9657679; doi:10.3390/foods11213449)
Supplement: Supplementary file 1 [file foods-11-03449-s001.zip]

Archive with 1 entries (1 files):
- foods-1904627-supplementary.pdf
